# Supplementary material for: Bio-Based Gum Arabic-Reinforced Epoxy Overlay System: Mechanical, Thermal, and Tribological Performance with Wear Mechanism Analysis
Source: Polymers (Basel). 2026 Jul 9;18(14):1695. doi: 10.3390/polym18141695 (PMC13417316; doi:10.3390/polym18141695)
Supplement: Supplementary file 1 [file polymers-18-01695-s001.zip]

Archive with 1 entries (1 files):
- polymers-4407498-supplementary.pdf
